# Supplementary material for: The Emergence of New Aggressive Leaf Rust Races with the Potential to Supplant the Resistance of Wheat Cultivars
Source: Biology (Basel). 2021 Sep 16;10(9):925. doi: 10.3390/biology10090925 (PMC8471702; doi:10.3390/biology10090925)
Supplement: Supplementary file 1 [file biology-10-00925-s001.zip]

Archive with 1 entries (1 files):
- biology-1357887-supplementary.pdf
